# Supplementary material for: Effects of Post-Harvest Elicitor Treatments with Ultrasound, UV- and Photosynthetic Active Radiation on Polyphenols, Glucosinolates and Antioxidant Activity in a Waste Fraction of White Cabbage (Brassica oleracea var. capitata)
Source: Molecules. 2022 Aug 17;27(16):5256. doi: 10.3390/molecules27165256 (PMC9414070; doi:10.3390/molecules27165256)
Supplement: Supplementary file 1 [file molecules-27-05256-s001.zip]

Archive with 1 entries (1 files):
- molecules-1831127-supplementary.pdf
